# Supplementary material for: Bi-Directional, Day-to-Day Associations between Objectively-Measured Physical Activity, Sedentary Behavior, and Sleep among Office Workers
Source: Int J Environ Res Public Health. 2021 Jul 28;18(15):7999. doi: 10.3390/ijerph18157999 (PMC8345408; doi:10.3390/ijerph18157999)
Supplement: Supplementary file 1 [file ijerph-18-07999-s001.zip]

Archive with 1 entries (1 files):
- ijerph-1292375-supplementary.pdf
